# Supplementary material for: Data on morphological features change of pre-hydrolysis treated sugarcane bagasse using in-situ sodium hydroxide-sodium bisulfate method
Source: Data Brief. 2019 May 7;24:103971. doi: 10.1016/j.dib.2019.103971 (PMC6525299; doi:10.1016/j.dib.2019.103971)
Supplement: Supplementary file 12 — Multimedia component 12 [file mmc12.zip]

Archive with 1 entries (1 files):
- dib_103971_2-5_mmc12.bmp
